# Supplementary material for: Formation Mechanism of Inter-Crosslink in DNA by Nitrogen Oxides Pollutants through A Diazonium Intermediate
Source: Int J Mol Sci. 2022 Sep 13;23(18):10621. doi: 10.3390/ijms231810621 (PMC9502170; doi:10.3390/ijms231810621)
Supplement: Supplementary file 1 [file ijms-23-10621-s001.zip]

Archive with 1 entries (1 files):
- ijms-1836255-supplementary.pdf
